# Supplementary material for: The Acute Effects of Aerobic Exercise on Nocturnal and Pre-Sleep Arousal in Patients with Unipolar Depression: Preplanned Secondary Analysis of a Randomized Controlled Trial
Source: J Clin Med. 2021 Sep 6;10(17):4028. doi: 10.3390/jcm10174028 (PMC8432550; doi:10.3390/jcm10174028)
Supplement: Supplementary file 1 [file jcm-10-04028-s001.zip]

Archive with 1 entries (1 files):
- jcm-1271829-supplementary.pdf
